# Supplementary material for: Targeting Integrin α3 Blocks β1 Maturation, Triggers Endoplasmic Reticulum Stress, and Sensitizes Glioblastoma Cells to TRAIL-Mediated Apoptosis
Source: Cells. 2024 Apr 26;13(9):753. doi: 10.3390/cells13090753 (PMC11083687; doi:10.3390/cells13090753)
Supplement: Supplementary file 1 [file cells-13-00753-s001.zip]

Archive with 2 entries (2 files):
- Suppl Methods and Suppl Figure legends 04252024.pdf
- Supplementary figures.pdf
